# Supplementary material for: Validation and functional annotation of expression-based clusters based on gene ontology
Source: BMC Bioinformatics. 2006 Aug 15;7:380. doi: 10.1186/1471-2105-7-380 (PMC1586215; doi:10.1186/1471-2105-7-380)
Supplement: Additional file 1 — Source code for data evaluation. The zipped archive [steuer_bmc_SupportMaterial.zip] contains the source code implementing an algorithm to select the Gene Ontology attributes that describe a clustering of expression profiles. [file 1471-2105-7-380-S1.zip]

Archive with 10 entries (7 files):
- scripts/C/
- scripts/C/filter.cc
- scripts/C/lib/
- scripts/C/lib/entropy.h
- scripts/C/lib/fileio.h
- scripts/C/lib/strop.h
- scripts/C/selectAttr.cpp
- scripts/perl/
- scripts/perl/generateAM.pl
- scripts/README
