# Supplementary material for: Validation and functional annotation of expression-based clusters based on gene ontology
Source: BMC Bioinformatics. 2006 Aug 15;7:380. doi: 10.1186/1471-2105-7-380 (PMC1586215; doi:10.1186/1471-2105-7-380)
Supplement: Additional file 1 — Source code for data evaluation. The zipped archive [steuer_bmc_SupportMaterial.zip] contains the source code implementing an algorithm to select the Gene Ontology attributes that describe a clustering of expression profiles. [file 1471-2105-7-380-S1.zip › scripts/C/filter.cc]

/****************************** 
 * file:  filter.cc           *
 * Filters attribute matrix   *
 ******************************/

#include <stdio.h>
#include <iostream.h>
#include <fstream.h>
#include <math.h>
#include <string>

using namespace std;

int main(int argc,char* argv[]){
	int minFreq = 10;
	int maxFreq = 200;
	double maxU = 0.8;
	double base = 2;
	int genes = 6178;
	bool debug = false;
	bool help = false;
	string inputFile = "";
	string outputFile = "";
 	
	int bufferSize = 100000;
	int** am;
	char* header;
	int* counts[2];
	int* rm;
	if(argc < 3){
		help = true;
	}
	//parsing of commandline arguments
	for(int i=1;i<argc;i++){
		if(argv[i][0] == '-'){
			switch(argv[i][1]){
				case 'f':
					minFreq = atoi(argv[i+1]);
					i++;
					break;
				case 'F':
					maxFreq = atoi(argv[i+1]);
					i++;
					break;
				case 'U':
					maxU = atof(argv[i+1]);
					i++;
					break;
				case 'b':
					base = atof(argv[i+1]);
					i++;
					break;
				case 'g':
					genes = atoi(argv[i+1]);
					i++;
					break;
				case 'd':
					debug = true;
					break;
				case 'h':
					help = true;
					break;
			}
		}
		else{
			if(inputFile == ""){
				inputFile = argv[i];
			}
			else if(outputFile == ""){
				outputFile = argv[i];
			}
			else{
				help = true;
			}
		}

	}

	if(help){
		cout<< "use: "<<argv[0]<< " [options] <input file> <output file>\n";
		cout<< "  options:\n";
		cout<< "\t-f <frequency>: minimum number of genes associated that must be associated with an attribute.\n";
		cout<< "\t                All attributes with less genes are filtered out.\n";
		cout<< "\t                default: "<<minFreq<<endl;
		cout<< "\t-F <frequency>: maximum number of genes associated with an attribute.\n";
		cout<< "\t                All attributes with more genes are filtered out.\n";
		cout<< "\t                default: "<<maxFreq<<endl;
		cout<< "\t-U <uncertanty>: maximum Uncertanty coeficient.\n";
		cout<< "\t                 Of all attribute pairs with a higher uncertanty coefficient one attribute is removed\n";
		cout<< "\t                 default: "<<maxU<<endl;
		cout<< "\t-b <base>: base of logarithm used for MI calculation.\n";
		cout<< "\t           default: "<<base<<endl;
		cout<< "\t-g <number of genes>: number of genes that should be read from input file.\n";
		cout<< "\t                      default: "<<genes<<endl;
		cout<< "\t-d: debug mode\n";
		cout<< "\t-h: displays this help text.\n";
		exit(-1);
	}

	string genNames[genes];

	//open log file
	ofstream logFile("filter.log");
	logFile<< "filtering "<<inputFile<<endl;

	//read input file
	if(debug){
		cout<< "reading "<<inputFile.data()<<endl;
	}
	ifstream in(inputFile.data());
	if(!in){
		cerr<< "cannot open file "<<inputFile<<endl;
		logFile<< "cannot open source file\n";
		logFile.close();
		exit(1);
	}
	char buffer[bufferSize];
	//get number of attributes from first line
	int attr = 0;
	int endIndex = 0;
	in.getline(buffer,bufferSize);
	if(debug){
		cout<<"reading header\n";
	}
	bool done = false;
	for(int i=0;i<bufferSize && !done;i++){
		if(buffer[i] == '\t'){
			attr++;
		}
		if(buffer[i]== '\0'){
			endIndex = i;
			done = true;
		}
	}
	//copy attribute names
	header = new char[endIndex];
	if(debug){
		cout<<"saving header\n";
	}
	for(int i=0;i<endIndex;i++){
		header[i] = buffer[i];
	}
	if(debug){
		cout<<"genes = "<<genes<<"\nattr = "<<attr<<endl;
	}
	logFile<<"looking for "<<genes<<" genes.\n "<<attr<<" attributes found\n";
	int lineCount=0;
	am = new int*[genes];
	for(int i=0;i<genes;i++){
		am[i] = new int[attr];
	}

	//read remaining lines
	if(debug){
		cerr<<"reading data\n";
	}
	while(in.getline(buffer,bufferSize) && lineCount<genes){
		int colCount = 0;
		int i=0;
		string name = "";
		//get gene name
		while(buffer[i] != '\t'){
			name += buffer[i];
			++i;
		}
		++i;
		genNames[lineCount] = name;
		//get entries
		for(int j=0;j<attr;j++){
			am[lineCount][j] = atoi(&buffer[i]);
			i+=2;
		}
		++lineCount;
	}
	in.close();
	genes = lineCount; //in case that there were fewer genes than expected
	logFile<< "found "<< genes<< " genes\n";
	//genNames now contains all gene names and am the attribute matrix
	if(debug){
		cout<<"calculating frequencies"<<endl;
	}
	logFile<< "calculating frequencies\n";
	counts[0] = new int[attr]; //counts of 0 and 1
	counts[1] = new int[attr];
	rm = new int[attr]; //filtered columns are marked with -1
	int highFreq = 0;
	int lowFreq = 0;
	for(int i=0;i<attr;i++){
		int counter = 0;
		for(int j=0;j<genes;j++){
			if(am[j][i] == 1){
				counter++;
			}
		}
		counts[0][i] = genes-counter;
		counts[1][i] = counter;
		if(counter > maxFreq || counter < minFreq){
			rm[i] = -1;
			if(debug){
				cout<<"filtered attribute "<<i<<": "<<counter<<" genes are annotated with this attribute\n";
			}
			if(counter > maxFreq){
				highFreq++;
			}
			else{
				lowFreq++;
			}
		}
		else{
			rm[i] = 0;
		}
	}
	logFile<<"found "<<lowFreq<<" attributes that are shared by less than "<<minFreq<<" genes\n";
	logFile<<"found "<<highFreq<<" attributes that are shared by more than "<<maxFreq<<" genes\n";
	double maxMI = log(2)/log(base);
	//calculate mutual information for all pairs
	if(debug){
		cout<<"calculating mutual information"<<endl;
	}
	logFile<<"calculating mutual information\n";
	int highMI = 0;
	double xyFreq = 0;
	double xFreq = 0;
	double yFreq = 0;
	double maxMIfound = 0;
	for(int i=0;i<attr-1;i++){
		for(int j=i+1;j<attr;j++){
			if(rm[i] == 0 && rm[j] == 0){
				int hist[2][2]; //histogram for attributes i and j
				for(int m=0;m<2;m++){
					for(int n=0;n<2;n++){
						hist[m][n]=0;
					}
				}

				//count frequency of all pairs
				for(int k=0;k<genes;k++){
					hist[am[k][i]][am[k][j]] += 1;
				}
				//calculate mutual information
				double mi = 0;
				for(int m=0;m<2;m++){
					for(int n=0;n<2;n++){
						if(hist[m][n]>0){
							xyFreq = (double)hist[m][n]/genes;
							xFreq = (double)counts[m][i]/genes;
							yFreq = (double)counts[n][j]/genes;
							mi += xyFreq*(log(xyFreq/xFreq/yFreq)/log(base));
						}
					}
				}
				mi = mi/maxMI;
				if(mi>maxMIfound){
					maxMIfound = mi;
					if(debug){
						cout<<"max U found  = "<<mi<<endl;
					}
				}
				if(mi>maxU){
					rm[j] = -1;
					highMI++;
					if(debug){
						cout<<"filtered attribute "<<i<<": U = "<<mi<<endl;
					}
				}
				else{
					rm[j] = 0;
				}
			}
		}
	}
	logFile<<"highest uncertanty coefficient: "<<maxMIfound<<endl;
	logFile<<"found "<<highMI<<" attribute pairs with an uncertanty coefficient greater than "<<maxU<<endl;
	//write filtered matrix to file	
	if(debug){
		cout<<"writing attribute matrix to "<<outputFile<<endl;
	}
	ofstream out(outputFile.data());
	int attrCounter = 0;
	int remaining = 0;
	for(int i=0;i<endIndex;i++){
		if(rm[attrCounter]== 0){
			out<<header[i];
		}
		if(header[i]=='\t'){
			attrCounter++;
			if(rm[attrCounter] == 0){
				++remaining;
			}
			if(debug){
				cout<<"attribute "<<attrCounter<<": rm["<<attrCounter<<"] = "<<rm[attrCounter]<<endl;
			}
		}
	}
	out<<endl;
	if(debug){
		cout<<remaining<<" attributes remaining\n";
	}
	for(int i=0;i<genes;i++){
		out<<genNames[i];
		for(int j=0;j<attr;j++){
			if(rm[j]== 0){
				out<< '\t'<< am[i][j];
			}
		}
		out<< '\n';
	}
	out.close();
	logFile<<"wrote "<<remaining<< "attributes to "<<outputFile<<endl;
	logFile.close();
	return 0;
}
