# Supplementary material for: Validation and functional annotation of expression-based clusters based on gene ontology
Source: BMC Bioinformatics. 2006 Aug 15;7:380. doi: 10.1186/1471-2105-7-380 (PMC1586215; doi:10.1186/1471-2105-7-380)
Supplement: Additional file 1 — Source code for data evaluation. The zipped archive [steuer_bmc_SupportMaterial.zip] contains the source code implementing an algorithm to select the Gene Ontology attributes that describe a clustering of expression profiles. [file 1471-2105-7-380-S1.zip › scripts/C/lib/entropy.h]

#ifndef ENTROPY_H
#define ENTROPY_H

#include <cmath>
#include <iostream>
#include <map>
#include <utility>
#include "contingency.h"

/******************************************************************
 * file: entropy.h                                                *
 * content: functions for entropy and MI calculation              *
 * author: Peter Humburg                                          *
 *                                                                *
 ******************************************************************/

//global variables used to select correction method
int const PSEUDO = 1;       //add pseudo counts to contingency table
int const CORRECTION = 2;   //add error correction to entropy
int const NONE = 0;         //no correction

//calculates the entropy of vector vec with length entries
//total is the sum of all entries, only needed if abs == true. If total == 0 and abs == true the sum is calculated
//abs is a flag indicating whether the vector contains absolute or relativ frequencies
//this could be determined from the contents of vec but it is a bit faster this way
//base is the base of the logarithm used for entropy calculation
double entropy(double* vec,size_t length,double total = 0,bool abs = true,double base=2){
	double sum = total;
	double* rel;
	if(abs){
		rel = new double[length];
		if(sum == 0){
			for(size_t i=0;i<length;++i){
				sum += vec[i];
			}
		}
		for(size_t i=0;i<length;++i){
			rel[i] = vec[i]/sum;
		}
	}		
	else{
		rel = vec;
	}
	double h = 0;
	for(size_t i=0;i<length;++i){
		if(vec[i] > 0){
			h -= rel[i] * (log(rel[i])/log(base));
		}
	}
	if(rel != vec){
		delete[] rel;
	}
	return h;
}

//calculates the entropy of vector vec with length entries
//total is the sum of all entries. If total == 0 the sum is calculated
//base is the base of the logarithm used for entropy calculation
double entropy(unsigned* vec,size_t length,unsigned total = 0,double base=2){
	unsigned sum = total;
	if(sum == 0){
		for(size_t i=0;i<length;++i){
			sum += vec[i];
		}
	}
	double* rel = new double[length];
	for(size_t i=0;i<length;++i){
		rel[i] = (double)vec[i]/(double)sum;
	}
	double h = entropy(rel,length,0,false,base);
	delete[] rel;
	return h;
}

//calculates mutual information between a clustering and an annotation, using a contingency table
double mi(Contingency<double>& table,Contingency<>& cluster,int correction = PSEUDO,double base=2){
	//add pseudo counts if requested
	if(correction == PSEUDO){
		double* newColSums = new double[table.cols()];
		double* newRowSums = new double[table.rows()];
		
		for(unsigned i=0;i<table.rows();++i){
			newRowSums[i] = 0;
		}

		for(unsigned j=0;j<table.cols();++j){
			newColSums[j] = 0;
		}

		for(unsigned i=0;i<table.rows();++i){
			for(unsigned j=0;j<table.cols();++j){
				double pseudo = (table.rowSums()[i]*table.colSums()[j])/pow(table.total(),2);
				table[i][j] += pseudo;
				newRowSums[i] += pseudo;
				newColSums[j] += pseudo;
			}
		}
		
		//update row and column sums
		table.total(table.total() + 1);
		for(unsigned i=0;i<table.rows();++i){
			table.rowSums()[i] += newRowSums[i];
		}
		for(unsigned j=0;j<table.cols();++j){
			table.colSums()[j] += newColSums[j];
		}
		delete[] newRowSums;
		delete[] newColSums;
		
	}

	//entropy of rows independent of columns
	unsigned* cl_size = new unsigned[table.rows()];
	for(unsigned i=0;i<table.rows();++i){
		cl_size[i] = 0;
	}
	for(unsigned i=0;i<cluster.rows();++i){
		cl_size[cluster[i][0]] +=1;
	}
	double hRows = entropy(cl_size,table.rows(),cluster.rows(),base)*table.cols();
	double hCols = 0; //entropy of columns independent of rows
	double hBoth = 0; //joint entropy of rows and columns
	double* col = new double[table.rows()];
	for(unsigned j=0;j<table.cols();++j){
		hCols += entropy(table.colSums()+j,1,table.total(),true,base);
		//extract column from table
		for(unsigned i=0;i<table.rows();++i){
			col[i] = table[i][j];
		}
		hBoth += entropy(col,table.rows(),table.total(),true,base);
	}
	delete[] col;
	if(correction == CORRECTION){
		int states1 = 0;
		int states2 = 0;
		int statesCombined = 0;
		//estimate error of hRows
		for(unsigned i=0;i<table.rows();++i){
			if(table.rowSums()[i]>0){
				++states1;
			}
		}
		hRows += ((double)states1-1)/((double) 2*table.total());
		//estimate error of hCols
		for(unsigned i=0;i<table.cols();++i){
			if(table.colSums()[i]>0){
				++states2;
			}
		}
		hCols += ((double)states2-1)/((double) 2*table.total());
		//estimate error of hBoth
		for(unsigned i=0;i<table.rows();++i){
			for(unsigned j=0;j<table.cols();++j){
				if(table[i][j]>0){
					++statesCombined;
				}
			}
		}
		hBoth -= ((double)statesCombined-1)/((double)2*table.total());

	}
	return hRows + hCols - hBoth;
}

//calculates mean of an array
double mean(double* array,size_t length){
	double sum = 0;
	for(size_t i=0;i<length;++i){
		sum += array[i];
	}
	return sum/length;
}

//calculates standard deviation of an array
double sd(double* array,size_t length){
	double m = mean(array,length);
	double sum = 0;
	for(size_t i=0;i<length;++i){
		sum += pow(array[i]-m,2);
	}
	return sqrt(sum/(length-1));
}

//shuffles an array by swaping swaps elements
template<typename T>
void shuffle(T* vector,size_t size, unsigned swaps = 1){
	unsigned firstIndex;
	unsigned secondIndex;
	T tmp;
	for(unsigned i=0;i<swaps;++i){
		firstIndex = (double(rand())/RAND_MAX)*size;
		secondIndex = (double(rand())/RAND_MAX)*size;
		tmp = vector[firstIndex];
		vector[firstIndex] = vector[secondIndex];
		vector[secondIndex] = tmp;
	}
}

//creates an index from array.
//the first entry of pair<int,int> is the index, the second gives the numer of times this value was found in array
template<typename T>
map<T,pair<int,int> > make_index(T* array,unsigned length,bool zeros=false){
	map<T,pair<int,int> > index = map<T,pair<int,int> >();
	pair<int,int> tmp;
	for(unsigned i=0;i<length;++i){
		if(zeros || array[i] != 0){
			if(index.count(array[i]) == 0){
				index[array[i]] = pair<int,int>((int)index.size()-1,1);
			}
			else{
				tmp = index[array[i]];
				tmp.second += 1;
				index[array[i]] = tmp;
			}
		}
	}
	return index;
}

template<typename T>
inline void check_range(T* array,unsigned length){
	T min = *min_element(array,array+length);
	if(min != 0){
		for(unsigned i=0;i<length;++i){
			array[i] -= min;
		}
	}
}

void annotate(string* names,unsigned name_length,Contingency<unsigned>& attributes,unsigned* col,unsigned* result){
	unsigned row_index;
	for(unsigned j=0;j<name_length;++j){
		row_index = attributes.index_by_name(names[j],attributes.rows(),attributes.rowNames());
		if(row_index < attributes.rows()){
			result[j] = col[row_index];
		}
		else{
			result[j] = 0;
		}
	}	

}
#endif
