# Supplementary material for: Validation and functional annotation of expression-based clusters based on gene ontology
Source: BMC Bioinformatics. 2006 Aug 15;7:380. doi: 10.1186/1471-2105-7-380 (PMC1586215; doi:10.1186/1471-2105-7-380)
Supplement: Additional file 1 — Source code for data evaluation. The zipped archive [steuer_bmc_SupportMaterial.zip] contains the source code implementing an algorithm to select the Gene Ontology attributes that describe a clustering of expression profiles. [file 1471-2105-7-380-S1.zip › scripts/C/lib/fileio.h]

#ifndef FILEIO_H
#define FILEIO_H

#include <iostream>
#include <fstream>
#include <sstream>
#include <string>
#include <vector>
#include <cmath>
#include "strop.h"
#include "contingency.h"

using namespace std;

/******************************************************************
 * file: fileio.h                                                 *
 * content: functions to create Contingency objects from file     *
 * author: Peter Humburg                                          *
 *                                                                *
 ******************************************************************/


//read in a file and return it as a contingency table
//row- and column sums are not read from the file but calculated from the other entries
//the file may contain column headers and must contain row names
Contingency<unsigned> read_table(string file,bool has_header = true,char sep = '\t',char eol = '\n'){
	string line;
	vector<string> lines;
	ifstream input(file.data());
	while(getline(input,line,eol)){
		if(line.size()>0)
			lines.push_back(line);
	}
	input.close();
	//now lines contains the whole file contents
	//first check if there are column headers
	string* header = 0;
	unsigned firstCount = count(&lines[0],sep);
	unsigned secondCount = count(&lines[1],sep);
	if(has_header && firstCount == secondCount){
		shift(&lines[0]);
		--firstCount;
	}
	if(firstCount == secondCount-1){
		header = split_as_string(&lines[0],sep);
		has_header = true;
	}

	//the entries of lines must be split at the '\t's
	//create contingency table, row names will be added later as we read them
	Contingency<unsigned> table(lines.size()-(unsigned)has_header,secondCount,0,header);
	for(unsigned i = 0;i<table.rows();++i){
	        table.rowNames()[i] = shift(&lines[i+(unsigned)has_header],sep);
		table.add_to_row(split_as_unsigned(&lines[i+(unsigned)has_header],sep),i);
	}
	return table;
}

//read in a file and return it as a contingency table
//row- and column sums are not read from the file but calculated fro the other entries
//the file may contain column headers and must contain row names
Contingency<double> read_table_double(string file,bool has_header = true,int join = 1,char sep = '\t',char eol = '\n'){
	string line;
	vector<string> lines;
	ifstream input(file.data());
	while(getline(input,line,eol)){
		if(line.size()>0)
			lines.push_back(line);
	}
	input.close();
	//now lines contains the whole file contents,
	//the entries of lines must be split at the '\t's
	//first check if there are column headers
	string* header = 0;
	unsigned firstCount = count(&lines[0],sep);
	unsigned secondCount = count(&lines[1],sep);
	if(has_header && firstCount == secondCount){
		shift(&lines[0]);
		--firstCount;
	}
	if(firstCount == secondCount-1){
		header = split_as_string(&lines[0],sep);
		has_header = true;
	}
	//create contingency table, row names will be added later as we read them
	Contingency<double> table(lines.size()-(unsigned)has_header,secondCount,0,header);
	for(unsigned i = 0;i<table.rows();++i){
        table.rowNames()[i] = shift(&lines[i+(unsigned)has_header],sep);
		table.add_to_row(split_as_double(&lines[i+(unsigned)has_header],sep),i);
	}
	return table;
}
#endif
