# Supplementary material for: Validation and functional annotation of expression-based clusters based on gene ontology
Source: BMC Bioinformatics. 2006 Aug 15;7:380. doi: 10.1186/1471-2105-7-380 (PMC1586215; doi:10.1186/1471-2105-7-380)
Supplement: Additional file 1 — Source code for data evaluation. The zipped archive [steuer_bmc_SupportMaterial.zip] contains the source code implementing an algorithm to select the Gene Ontology attributes that describe a clustering of expression profiles. [file 1471-2105-7-380-S1.zip › scripts/C/lib/strop.h]

#ifndef STROP_H
#define STROP_H

#include <string>
#include <iostream>

/******************************************************************
 * file: strop.h                                                  *
 * content: some useful string operations                         *
 * author: Peter Humburg                                          *
 *                                                                *
 ******************************************************************/

using namespace std;

//returns the number of occurances of c in str
inline unsigned count(string* str,char c = '\t'){
	unsigned count = 0;
	for(size_t i = 0;i<str->size();++i){
		if(str->at(i) == c) ++count;
	}
	return count;
}

//copies all elemnts of a string str preceeding first occuranc of character given by sep
//to a new string. These elements are removed from str.
inline string shift(string* str,char sep = '\t'){
	size_t index = str->find(sep);
	string head = str->substr(0,index);
	if(index == string::npos) *str = "";
	else *str = str->substr(index+1);
	return head;
}

//interpretes a string as binary number and returns corresponding decimal number
inline unsigned b2d(char* start,char* end,char sep='\t'){
	unsigned result = 0;
	int j = 0;
	for(int i=(int)(end-start);i>=0;--i){
		if(start[i] == '1'){
			result += (unsigned)pow(2.0,j);
		}
		if(start[i]!=sep) ++j;
	}
	return result;
}


//splits a string into an array, creating one entry for each substring
//that either ends with sep or at the end of the string. sep is removed from
//the entries, all entries are interpreted as unsigned
inline unsigned* split_as_unsigned(string* str,char sep = '\t'){
	unsigned entries = count(str,sep)+1;
	unsigned* list = new unsigned[entries];
	for(unsigned i=0;i<entries;++i){
		list[i] = (unsigned)atoi(shift(str,sep).data());
	}
	return list;
}

//splits a string into an array, creating one entry for each substring
//that either ends with sep or at the end of the string. sep is removed from
//the entries, all entries are interpreted as double
inline double* split_as_double(string* str,char sep = '\t'){
	unsigned entries = count(str,sep)+1;
	double* list = new double[entries];
	for(unsigned i=0;i<entries;++i){
		list[i] = atof(shift(str,sep).data());
	}
	return list;
}

//splits a string into an array, creating one entry for each substring
//that either ends with sep or at the end of the string. sep is removed from
//the entries, all entries are interpreted as string
inline string* split_as_string(string* str,char sep = '\t'){
	unsigned entries = count(str,sep)+1;
	string* list = new string[entries];
	for(unsigned i=0;i<entries;++i){
		list[i] = shift(str,sep);
	}
	return list;
}

//joins an array of strings into one string, entries are sepperated by sep
inline string join_array(string* start,string* end,char sep = '\t'){
	string result = "";
	if(end-start==1) return *start;
	--end;
	for(string* i=start;i<end;++i){
		result.append(*i);
		result.append(1,sep);
	}
	result.erase(result.end()-1);
	return result;
}


#endif
