# Supplementary material for: Validation and functional annotation of expression-based clusters based on gene ontology
Source: BMC Bioinformatics. 2006 Aug 15;7:380. doi: 10.1186/1471-2105-7-380 (PMC1586215; doi:10.1186/1471-2105-7-380)
Supplement: Additional file 1 — Source code for data evaluation. The zipped archive [steuer_bmc_SupportMaterial.zip] contains the source code implementing an algorithm to select the Gene Ontology attributes that describe a clustering of expression profiles. [file 1471-2105-7-380-S1.zip › scripts/C/selectAttr.cpp]

#include "lib/entropy.h"
#include "lib/contingency.h"
#include "lib/strop.h"
#include "lib/fileio.h"
#include <string>
#include <iostream>
#include <fstream>
#include <time.h>
#include <vector>
#include <cmath>

/************************************************************************************
 * file: selectAttr.cpp                                                             *
 * content: main program for attribute selection.                                   *
 *          Includes scoring function.                                              *
 * comments: The main function currently is lacking a user interface.               *
 *           Required parameters are included as constants.                         *
 *           The required annotation file is expected to have the form              *
 *                                                                                  *
 *                      NAMES   A1  A2  A3  A4                                      *
 *                      G1  1   0   1   1                                           *
 *                      G2  0   0   1   0                                           *
 *                      G3  1   1   0   0                                           *
 *                      G4  1   0   0   1                                           *
 *                      G5  0   0   1   0                                           *
 *                                                                                  *
 *            i.e. The first line contains the attribute names, the first column    *
 *            contains the gene names. If a gene is annotated with an attribute     *
 *            the corresponding entry is 1, otherwise it is 0.                      *
 *            The cluster file can contain several clusterings in different columns.*
 *            In both cases entries are tab separarted.                             *
 * author: Peter Humburg                                                            *
 *                                                                                  *
 ************************************************************************************/


double mi(double h_cluster,unsigned* cluster,unsigned cluster_length,unsigned cluster_number,unsigned* attr,int base = 2,bool normalize=false){
    double mi = h_cluster;
    map<unsigned,pair<int,int> > index = make_index<unsigned>(attr,cluster_length);
    Contingency<double> hist = Contingency<double>(cluster_number,index.size());
    double* attr_rel = new double[cluster_number];
    double rel;
    pair<int,int> tmp_pair;
    //count combinations of clusters and attributes
    for(unsigned j=0;j<cluster_length;++j){
        rel = 1.0/(double)cluster_length;
        tmp_pair = index[attr[j]];
        hist[cluster[j]][tmp_pair.first] += rel;
        hist.rowSums()[cluster[j]] += rel;
        hist.colSums()[tmp_pair.first] += rel;
    }
    mi += entropy(hist.colSums(),hist.cols(),0,false,base); //entropy of attribute
    double joined_entropy = 0;
    for(unsigned j=0;j<hist.cols();++j){
        hist.col(j,attr_rel);
        joined_entropy += entropy(attr_rel,hist.rows(),0,false,base); //joined entropy of clustering and attributes
    }
    mi -= joined_entropy;
    if(normalize){
        mi /= joined_entropy;
    }
    delete[] attr_rel;
    return mi;
}

double score(Contingency<unsigned>& attributes,Contingency<unsigned>& cluster,vector<unsigned>& index,unsigned max_index, unsigned* joined_attributes,unsigned* cl,unsigned* attr,double cluster_entropy,double current_mi,unsigned cluster_number,unsigned repeats,bool normalize){
    double* shuffled_mi = new double[repeats];
    for(unsigned i=0;i<repeats;++i){
        join_cols(attributes,index.begin(),index.size(),joined_attributes,max_index);
        annotate(cluster.rowNames(),cluster.rows(),attributes,joined_attributes,attr);
        shuffled_mi[i] = mi(cluster_entropy,cl,cluster.rows(),cluster_number,attr,2,normalize);
    }
    //calculate z-score to determine significance
    double result = (current_mi - mean(shuffled_mi,repeats))/sd(shuffled_mi,repeats);
    delete[] shuffled_mi;
    return result;
}

int main(){
    time_t time_stamp;
    srand(time_stamp);
    time_t end_time;
    time(&time_stamp);
    string ts = ctime(&time_stamp);
    ts = ts.substr(4,20);

    string attrib_file = "../annotation/yeast.attr";
    string cluster_file = "../data/cluster";
    string output_file = "../results/selected_attributes.";
    string mi_file = "../results/mi_change.";
    string log_file = "../logs/log.txt";

    string attr_name = "GO:0005830";        //attribute with highest MI
    unsigned cluster_index = 1;               //selects clustering from a file containing several clusterings
    double min_score = 3;                               //minimum score required to include new attribute
    unsigned repeats = 20;                          //number of times the score calculation is repeated
    bool shuffle_cluster = false;               //calculate score for a randomized clustering?
    bool normalize = false;                         //normalize mutual information?
    bool all_scores = true;                         //true: calculate scores for all combinations of attributes, select attribute with highest score
                                                                            //false: only calculate score for attribute with highest increase in mi

    Contingency<unsigned> cluster = read_table(cluster_file);
    Contingency<unsigned> attributes = read_table(attrib_file);

    vector<unsigned> attr_index;
    attr_index.push_back(attributes.index_by_name(attr_name,attributes.cols(),attributes.colNames()));
    if(attr_index[0] == attributes.cols()){
        cerr<<"Attribute "<<attr_name<<" not found in file "<<attrib_file<<endl;
        return -1;
    }

    ofstream log(log_file.data(),ios_base::app);
    log<<endl<<"***** "<<ts<<" *****"<<endl;
    log<<"selecting best attributes to describe clustering "<<cluster_index<<endl;
    log<<"starting with attribute "<<attr_name<<endl;
    log<<"cluster file: "<<cluster_file<<endl;
    log<<"annotation file: "<<attrib_file<<endl;
    log<<"repeating calculation "<<repeats<<" times for shuffled attributes"<<endl;
    log<<endl;
    log<<"minimum score for new attribute: "<<min_score<<endl;
    if(normalize){
        log<<"mi is normalized by joint entropy"<<endl;
    }
    else{
        log<<"mi is not normalized"<<endl;
    }
    if(all_scores){
        log<<"calculating score for all attribute combinations, the combination that yields the highest score is selected."<<endl;
    }
    else{
        log<<"selecting attribute that yields the highest increase of mi"<<endl;
    }

    //get clustering
    unsigned* cl = new unsigned[cluster.rows()];
    cluster.col(cluster_index,cl);
    if(shuffle_cluster){
        random_shuffle(cl,cl+cluster.rows());
        log<<"clustering shuffled"<<endl;
    }
    check_range(cl,(unsigned)cluster.rows());
    unsigned cluster_number = *max_element(cl,cl+cluster.rows())+1;

    stringstream cl_number;
    cl_number<<"k"<<cluster_number<<".";

    output_file.append(cl_number.str());
    output_file.append(ts);
    output_file.append(".txt");

    mi_file.append(cl_number.str());
    mi_file.append(ts);
    mi_file.append(".txt");


    ofstream out(output_file.data());
    ofstream mi_out(mi_file.data());

    out<<attr_name<<endl;
    unsigned* attr = new unsigned[cluster.rows()];
    unsigned* attr_col = new unsigned[attributes.rows()];
    double* cl_rel_size = new double[cluster_number];

    log<<"clustering contains "<<cluster.rows()<<" objects in "<<cluster_number<<" clusters"<<endl;
    //calculate relative cluster sizes
    for(unsigned i=0;i<cluster_number;++i){
        cl_rel_size[i] = 0;
    }
    for(unsigned i=0;i<cluster.rows();++i){
        cl_rel_size[cl[i]] += 1;
    }
    for(unsigned i=0;i<cluster_number;++i){
        cl_rel_size[i] /= cluster.rows();
    }
    //calculate cluster entropy
    double cluster_entropy = entropy(cl_rel_size,cluster_number,0,false);

    double total_mi = 0;
    double max_mi = 0;
    double current_mi = 0;
    unsigned max_index = 0;
    double attr_score = 0;
    double current_score = 0;

    //calculate mi between start attribute and clustering
    attributes.col(attr_index[0],attr_col);
    annotate(cluster.rowNames(),cluster.rows(),attributes,attr_col,attr);
    total_mi = mi(cluster_entropy,cl,cluster.rows(),cluster_number,attr,2,normalize);

    mi_out<<total_mi<<endl;

    unsigned* joined_attr = new unsigned[attributes.rows()];
    //search for attribute that contains the most additional information
    do{
        for(unsigned i=0;i<attributes.cols();++i){
            attr_index.push_back(i);
            join_cols(attributes,attr_index.begin(),attr_index.size(),joined_attr);
            annotate(cluster.rowNames(),cluster.rows(),attributes,joined_attr,attr);
            current_mi = mi(cluster_entropy,cl,cluster.rows(),cluster_number,attr,2,normalize);
            if(!all_scores && current_mi > max_mi){
                max_mi = current_mi;
                max_index = i;
            }
            if(all_scores){
                current_score = score(attributes,cluster,attr_index,max_index,joined_attr,cl,attr, cluster_entropy,current_mi,cluster_number,repeats,normalize);
                if(current_score > attr_score){
                    attr_score = current_score;
                    max_mi = current_mi;
                    max_index = i;
                }
            }
            attr_index.pop_back();
        }
        log<<"found "<<attributes.colNames()[max_index]<<endl;
        //test whether the information added by the last attribute is significant
        attributes.col(max_index,attr_col);
        attr_index.push_back(max_index);

        //calculate z-score to determin significance
        if(!all_scores){
            attr_score = score(attributes,cluster,attr_index,max_index,joined_attr,cl,attr,cluster_entropy, max_mi,cluster_number,repeats,normalize);
        }
        log<<"score: "<<attr_score<<endl;
        if(abs(attr_score) > min_score){
            total_mi = current_mi;
            out<<attributes.colNames()[attr_index[attr_index.size()-1]]<<endl;
            mi_out<<total_mi<<endl;
        }
        else{
            attr_index.pop_back();
        }

    }while(attr_score>min_score && attr_index.size()<32);

    time(&end_time);
    log<<"calculation finished at "<<ctime(&end_time)<<endl;
    double total_time = difftime(end_time,time_stamp);
    log<<"total time: "<<total_time/3600<<" hours"<<endl;
    log.close();
    out.close();
    mi_out.close();

    delete[] joined_attr;
    delete[] attr;
    delete[] attr_col;
    delete[] cl_rel_size;
    delete[] cl;
    return 0;
}
