# Supplementary material for: Validation and functional annotation of expression-based clusters based on gene ontology
Source: BMC Bioinformatics. 2006 Aug 15;7:380. doi: 10.1186/1471-2105-7-380 (PMC1586215; doi:10.1186/1471-2105-7-380)
Supplement: Additional file 1 — Source code for data evaluation. The zipped archive [steuer_bmc_SupportMaterial.zip] contains the source code implementing an algorithm to select the Gene Ontology attributes that describe a clustering of expression profiles. [file 1471-2105-7-380-S1.zip › scripts/perl/generateAM.pl]

#!/usr/bin/perl

use strict;
use GO::Parser;
use GO::Model::Graph;

my $go_dir = "GO/";
my $function = "function.ontology";
my $component = "component.ontology";
my $process = "process.ontology";
my $defs = "GO.defs";
my $annotation = "gene_association.sgd";
my $output_dir = "data/";
my $output = "";
my $debug = 0;
my $help = 0;

my $graph;
my $parser;

#read command line arguments
for(my $i = 0;$i<@ARGV;$i++){
	if($ARGV[$i] =~ /^-go/){
		$go_dir = $ARGV[$i+1];
		$i++;
	}
	elsif($ARGV[$i] =~ /^-f/){
		$function = $ARGV[$i+1];
		$i++;
	}
	elsif($ARGV[$i] =~ /^-c/){
		$component = $ARGV[$i+1];
		$i++;
	}
	elsif($ARGV[$i] =~ /^-p/){
		$process = $ARGV[$i+1];
		$i++;
	}
	elsif($ARGV[$i] =~ /^-def/){
		$defs = $ARGV[$i+1];
		$i++;
	}
	elsif($ARGV[$i] =~ /^-a/){
		$annotation = $ARGV[$i+1];
		$i++;
	}
	elsif($ARGV[$i] =~ /^-o/){
		$output_dir = $ARGV[$i];
		$i++;
	}
	elsif($ARGV[$i] =~ /^-d/){
		$debug = 1;
	}
	elsif($output eq ""){
		$output = $ARGV[$i];
	}
	else{
		$help = 1;
	}
}


if($output eq ""){
	$help = 1;
}

if($help){
	print "usage:\n";
	print "  generateAM.pl [options] <output file>\n";
	print "\toptions:\n";
	print "\t    -go <GO directory>: directory with all ontology and association files\n";
	print "\t         default: $go_dir\n";
	print "\t    -f <function ontology file>\n";
	print "\t         default: $function\n";
	print "\t    -c <component ontology file>\n";
	print "\t         default: $component\n";
	print "\t    -p <process ontology file>\n";
	print "\t         default: $process\n";
	print "\t    -def <GO definitions file>\n";
	print "\t         default: $defs\n";
	print "\t    -a <annotation file>\n";
	print "\t         default: $annotation\n";
	print "\t    -o <output directory>\n";
	print "\t         default: $output_dir\n";
	print "\t    -d: debug mode\n";
	exit(1);
}

$function = $go_dir . $function;
$process = $go_dir . $process;
$component = $go_dir . $component;
$defs = $go_dir . $defs;
$annotation = $go_dir . $annotation;

if($debug){
	print "creating parser\n";
}
$parser = new GO::Parser({handler=>'obj'});

if($debug){
	print "parsing $function\n";
}
$parser->parse($function);

if($debug){
	print "parsing $component\n";
}
$parser->parse($component);

if($debug){
	print "parsing $process\n";
}
$parser->parse($process);

if($debug){
	print "parsing $annotation\n";
}
$parser->parse($annotation);

#graph now contains complete GO annotation
$graph = $parser->handler->graph;
if($debug){
	print "\nFound " . $graph->node_count . " attributes in ontology\n";
}

#remove meaningless terms
my @remove = ('GO:0005554','GO:0000004','GO:0008372','GO:0008370','GO:0008369','GO:0008371');
foreach my $id (@remove){
	if($debug){
		my $term = $graph->get_term($id);
		print "removing $id: " . $term->name ."\n";
	}
	$graph->close_below($id);
	$graph->delete_node($id);
}

if($debug){
	print "\nFound " . $graph->node_count . " attributes in ontology\n";
}

#traverse graph in depth first order
my $it = $graph->create_iterator;

if($debug){
	print "collecting attributes\n";
}
#for each term generate a list of associated genes
my @attribs = ();
#generate a list of all genes
my $genes = "";
while(my $node = $it->next_node_instance){
	my $attrib = $node->term->public_acc;

	if($debug){
               print $node->term->public_acc . ": " . $node->term->name . "\n";
       }

	next if($attrib eq 'GO:0003673' or $attrib eq 'GO:0003674' or $attrib eq 'GO:9995575' or $attrib eq 'GO:0008150'); #skip root attributes
	my $assocs = $graph->deep_association_list($attrib);
	#my $assocs = $node->term->deep_product_list();	
	#my $assocs = $node->term->get_all_associations;
	foreach my $assoc (@$assocs){
		my $geneProduct = $assoc;
		my $syn = $geneProduct->synonym_list;
		my $genName = $$syn[0];
		$attrib = $attrib . "\t" . $genName;
		if(!($genes =~ /$genName/)){
			$genes = $genes . "\t" . $genName;
		}
	}
	#if there are genes associated with this term, add term to attribute list
	if($attrib =~ /\t/){
		push @attribs,$attrib;
	}
}

if($debug){
	print "Found @attribs attributes for " . split(/\t/,$genes) . " genes\n";
}

#write attribute matrix
open(OUT,">$output") or die "Cannot write to $output: $!";
#write attribute names
foreach my $entry (@attribs){
	$entry =~ /^(\w*\t)/;
	print OUT $1;
}
print OUT "\n";

my @geneList = split /\t/,$genes;
#create and print annotation vectors for genes
foreach my $gene (@geneList){
	print OUT $gene;
	for(my $i=0;$i<@attribs;$i++){
		print OUT "\t" . $attribs[$i] =~ /\s$gene\s/;
	}
	print OUT "\n";
}

close OUT;

if($debug){
	print "wrote output to $output\n";
}
