# Supplementary material for: Validation and functional annotation of expression-based clusters based on gene ontology
Source: BMC Bioinformatics. 2006 Aug 15;7:380. doi: 10.1186/1471-2105-7-380 (PMC1586215; doi:10.1186/1471-2105-7-380)
Supplement: Additional file 1 — Source code for data evaluation. The zipped archive [steuer_bmc_SupportMaterial.zip] contains the source code implementing an algorithm to select the Gene Ontology attributes that describe a clustering of expression profiles. [file 1471-2105-7-380-S1.zip › scripts/README]

This archive contains source code implementing an algorithm to select the Gene Ontology attributes that
describe a clustering of expression profiles. This method was introduced in [1].


The following files are included:

file                    description
------------------------------------
perl/generateAM.pl      Perl script that generates attribute matrix from
                        GO annotation.
C/filter.cc             C++ source code for program that filters attributes
                        as described in [1]
C/sellectAttr.cpp       C++ source code for program that selects GO attributes for
                        a given clustering. The scoring algorithm used in this
                        implementation is based on the algorithm introduced in [2].


File formats:
The required annotation file is expected to have the form

                       NAMES   A1  A2  A3  A4
                       G1  1   0   1   1
                       G2  0   0   1   0
                       G3  1   1   0   0
                       G4  1   0   0   1
                       G5  0   0   1   0

 i.e. The first line contains the attribute names, the first column
 contains the gene names. If a gene is annotated with an attribute
 the corresponding entry is 1, otherwise it is 0.
 A file like this is generated by filter.cc.
 The cluster file can contain several clusterings in different
 columns:
                    C1   C2
                    G1  1   2
                    G2  1   2
                    G3  2   3
                    G4  2   4
                    G5  3   1

The first line contains identifiers for the clustering.
In both cases entries are tab separated.


References
[1] Steuer et al.: Validation and Functional Annotation of Expression-based Clusters
    based on Gene Ontology. BMC Bioinformatics (2006).
[2] Gibbons et al.: Judging the Quality of Gene Expression-based Clustering Methods
    Using Gene Annotation. Genome Research 2002, 12:1574�1581.
